# Supplementary material for: Antifibrotic Agents in Rheumatoid Arthritis-Associated Interstitial Lung Disease: A Systematic Review and Meta-Analysis
Source: Life (Basel). 2023 Dec 10;13(12):2318. doi: 10.3390/life13122318 (PMC10744810; doi:10.3390/life13122318)
Supplement: Supplementary file 1 [file life-13-02318-s001.zip]

Archive with 1 entries (1 files):
- life-2752835-supplementary.pdf
